# Supplementary material for: Schimmelpenning-Feuerstein-Mims syndrome: a systematic review of clinical cases to identify genotype-phenotype associations
Source: Front Med (Lausanne). 2025 Dec 8;12:1681584. doi: 10.3389/fmed.2025.1681584 (PMC12719304; doi:10.3389/fmed.2025.1681584)
Supplement: Supplementary file 2 [file Table_1.xlsx]

## Sheet: Лист1
Table S1. Clinical and genetic characteristics of patients with SFMS
ID	Article	Sex, age	Diagnosis: CSHS - cutaneous skeletal hypophosphatemia syndrome, ENS - epidermal nevus syndrome, LSNS - linear sebaceous nevus syndrome, NSS - nevus sebaceous syndrome, SFMS -Schimmelpenning-Feuerstein-Mims syndrome, SS -Schimmelpenning syndrome	Gene	mutation	Variant allele frequency in affected tissue	Nevus: LNS - Linear nevus sebaceous, EN - epidermal nevus	Other cutaneous lesions	Visual pathology	Cardiovascular system pathology	Central nervous system pathology	Skeletal anomalies	Disorders of reproductive	Malignant tumor (age)	Benign tumor	Additional pathologies
ID1	21Vera-Duarte GR et al, 2025	M, 19 y.o.	SFMS	KRAS	c.35G>T	0.5	LNS	areas of alopecia in the left temporal region	+	Not found	Not found	Not found	Not found	Not found	Not found	Not found
ID2	22Mirza, A.et al, 2025	F, 2y.o.	SFMS	HRAS	c.37G>C	ND	LNS	Not found	+	Not found	+	+	Not found	eRMS (0)	Not found	Not found
ID3	23Hanna H et al, 2024	M, 15 y.o.	SFMS	KRAS	c.436G>A	0.33	LNS	Bullous vesicles at vertex, aplasia cutis	+	+	+	+	+	Not found	Intracranial lipomas	Type 1 diabetes, aplasia cutis
ID4	24Dionysiou M et al, 2024	F, 7 y.o.	ENS	KRAS	c.35G>A	ND	EN	Not found	Not found	+	+	Not found	Not found	Not found	Pelvic ganglioneuroma	Polycystic kidneys
ID5	25Querzoli G et al, 2024	F, 11 y.o.	SFMS	KRAS	c.35G>A	ND	LNS	Not found	+	Not found	+	Not found	Not found	Not found	Sialoadenoma in oral cavity	Left kidney pelvic bifurcation
ID6	26 Tumova A et al, 2024	F, 44 y.o.	SFMS	HRAS	c.37G>C	0.31	EN	Not found	Not found	Not found	+	Not found	Not found	Astrocytoma (44)	Not found	Not found
ID7	18Haller CN et al, 2024	F, 3 y.o.	SFMS	KRAS	c.35G>A	ND	LNS and EN	Not found	Not found	Not found	+	Not found	Not found	Not found	Not found	Not found
ID8	27Beyens A et al, 2023	F, 17 y.o.	ENS	HRAS	c.34G>T	0.31	LNS and verrucous EN	Not found	+	Not found	Not found	Not found	Not found	Not found	Not found	Left unilateral congenital hearing impairment
ID9	1Miao C et al, 2023	F, 4 m	SFMS	KRAS	c.35G>A	ND	LNS	Not found	+	Not found	+	Not found	Not found	Not found	Not found	Not found
ID10	1Miao C et al, 2023	F, 7 m	SFMS	KRAS	c.35G>A	ND	LNS	Not found	+	Not found	+	Not found	Not found	Not found	Not found	Not found
ID11	28Yeager LB et al., 2023	M, 13 y.o.	SFMS	KRAS	c.35G>A	ND	LNS	Not found	+	Not found	+	Not found	Not found	Not found	Not found	Not found
ID12	19D'Onofrio G et al., 2023	M, 5 y.o.	SFMS	KRAS	c.35G>A	ND	LNS	Hyperpigmentation of the lower abdomen	+	+	+	Not found	Not found	Not found	Not found	Multicystic dysplastic left kidney, sensorineural hearing loss on the left side
ID13	29Ono H et al, 2023	M, 48 y.o.	SFMS	HRAS	c.34G>A	ND	LNS	Pigmented lesions among the Blaschko lines	+	+	+	Not found	Not found	Not found	Not found	Multicystic dysplastic left kidney, sensorineural hearing loss on the left side
ID14	30Carli D et al, 2022	M, 4 y.o.	CSHS	NRAS	c.182A>G	0.29	EN	Not found	+	+	+	+	Not found	Not found	Multiple lipo-hamartomas, lymphangioma	Not found
ID15	4Friedrich RE et al, 2022	F, 20 y.o.	SFMS	HRAS	c.37G>C	13-33%	LNS	Not found	Not found	Not found	Not found	+	Not found	Not found	Trichilemmoma, oral papilloma	Not found
ID16	7Blanco Portals C et al, 2022	M, 18 y.o.	SFMS	KRAS	c.351A>C, c.437C>T	ND	LNS	Not found	+	+	+	+	Not found	Not found	Not found	Not found
ID17	5Green TE et al, 2021	M, 21 y.o.	SFMS	KRAS	c.34G>T	25-33%	LNS	Not found	+	Not found	+	Not found	Not found	Not found	Not found	Not found
ID18	16Qi Luo et al, 2021	M, 4 y.o.	SFMS	HRAS	c.38G>T	14-73%	LNS	Severe eczema, verrucous skin lesions	+	+	+	+	+	eRMS(4)	Not found	Not found
ID19	31Slack JC et al, 2021	M, 3 y.o.	Somatic RASopathy	KRAS	c.35G>A	3-60%	EN	Not found	Not found	+	Not found	+	Not found	Bilateral Wilm’s tumor	Not found	Not found
ID20	13De Los Santos-La Torre MA et al, 2021	F,1-y-5-m	SFMS	HRAS	c.37G>C	ND	Verrucous EN and melanocytic nevus	Not found	Not found	Not found	Not found	Not found	+	Not found	Not found	Not found
ID21	32Chang CA et al, 2021	F, 5 y.o.	Mosaic RASopathy	KRAS	c.35G>T	0.2	EN	Not found	Not found	+	Not found	Not found	Not found	Not found	Nephroblastomatosis of the right kidney, benign right thyroid nodule, left ovarian cyst	Not found
ID22	32Chang CA et al, 2021	M, 0 m	Mosaic RASopathy	KRAS	c.35G>A	0.34	EN	Aplasia cutis	Not found	+	Not found	Not found	Not found	eRMS (0)	Not found	Aplasia cutis, pulmonary hypoplasia
ID23	32Chang CA et al, 2021	M, 14 y.o.	Mosaic RASopathy	KRAS	c.38G>A	0.44	EN	Hyperpigmentation of upper right chest, right thorax and abdomen, right arm, left and right elbows, left side of back and right axilla, right leg cellulitis progressing to necrotizing fasciitis	Not found	+	+	+	Not found	Not found	Not found	T-cell deficiency, hearing loss, bilateral polycystic kidneys
ID24	33Khadora M et al, 2021	F, 3-y-10-m	CSHS	HRAS	c.182A>G	ND	EN	Not found	Not found	+	Not found	+	Not found	Not found	Not found	Not found
ID25	34Kapoor S et al, 2021	M, 0 m	LSNS	KRAS	c.436G>A	16, 30%	LNS	Not found	+	Not found	+	Not found	Not found	Not found	Not found	Not found
ID26	34Kapoor S et al, 2021	M, 4 m	LSNS	KRAS	c.436G>A	4, 80%	LNS	Not found	+	Not found	+	Not found	Not found	Not found	Not found	Not found
ID27	35Pepi C et al, 2021	M, 5 y.o.	NSS	KRAS	c.35G>T	0.25	LNS	Not found	Not found	Not found	+	Not found	Not found	Not found	Not found	Not found
ID28	36Pan C et al, 2020	F,17 y.o.	LSNS	KRAS	c.35G>A	0.28	LNS	Café-au-lait spots	+	Not found	+	+	Not found	Not found	Right lateral canthus soft tissue tumor	Not found
ID29	14Chaves RRM et al, 2020	F,6 y.o.	SS	KRAS	c.35G>T	ND	LNS	Not found	+	+	+	+	Not found	Not found	Adenomatous odontogenic tumors	Absence of teeth (81-83, 63)
ID30	37Maia TF et al, 2020	F, 25 y.o.	CSHS	HRAS	c.37G>C	ND	EN	Not found	Not found	Not found	Not found	+	Not found	RMS (1,6)	Giant cell tumor of the jaw	Not found
ID31	37Maia TF et al, 2020	F, 36 y.o.	CSHS	HRAS	c.37G>C	ND	EN	Multiple basal cell carcinomas	Not found	Not found	Not found	+	Not found	BCCs	Not found	Nephrolithiasis
ID32	38Hoxha E et al, 2020	F, 57 y.o.	SFMS	HRAS	c.37G>C	3-50%	LNS and Nevus spilus	Café-au-lait spots	Not found	Not found	+	+	Not found	Bowen's disease, BCC, SCC	Syringocystadenoma papilliferum, sebaceoma, poroma and trichoblastoma	Left-sided hypoacusis
ID33	39Chacon-Camacho OF et al, 2019	M, 4 m	SFMS	KRAS	c.35G>A	24, 30%	LNS	Not found	+	Not found	+	Not found	Not found	Not found	Not found	Bilateral hearing loss
ID34	39Chacon-Camacho OF et al, 2019	F, 12 y.o.	SFMS	KRAS	c.35G>A	13-52%	LNS	Aplasia cutis, hyperpigmentation, café-au-lait patches	+	Not found	+	Not found	Not found	Not found	Not found	Aplasia cutis
ID35	40Nagatsuma, M. et al, 2019	F, 6 y.o.	SS	KRAS	c.35G>A	ND	LNS	Not found	+	+	+	Not found	Not found	Not found	Multiple intradural lipoma, lumbar dermoids	Diabetes mellitus (familial), right-sided hearing loss
ID36	17Mitchel BJ et al, 2019	M, 0 m	SS	KRAS	c.35G>A	ND	LNS and EN	Not found	+	+	+	+	Not found	Yolk sac tumor (0)	Vascular renal hamartoma, pineal hamartomas	Not found
ID37	11Bessis D. et al, 2018	F, 47 y.o.	SFMS	HRAS	c.34G>A	0.32	LNS and EN	Giant Buschke-Levenstein warts	Not found	+	Not found	Not found	Not found	Not found	Genital lymphangioma	Giant Buschke-Levenstein warts
ID38	41Park PG et al, 2018	F, 13 y.o.	CSHS	HRAS	c.182A>G	ND	LNS	Not found	Not found	Not found	Not found	+	Not found	Not found	Not found	Not found
ID39	12Lihua J et al, 2017	F, 4 m	LNSS	KRAS	c.35G>A	0.19	LNS	Not found	+	+	+	+	Not found	Not found	Not found	Not found
ID40	15Lim YH et al, 2014	F, 6 y.o.	CSHS	NRAS	c.182A>G	ND	EN	Not found	Not found	+	Not found	+	Not found	Not found	Intracranial lipoma, thyroid nodule	Not found
ID41	15Lim YH et al, 2014	F, 12 y.o.	CSHS	HRAS	c.37G>C	ND	LNS	Not found	Not found	+	Not found	+	Not found	Not found	Not found	Not found
ID42	43Igawa S et al, 2016	F, 3 y.o.	ENS	KRAS	c.34G>T	ND	LNS and keratinocytic EN	Not found	+	Not found	+	Not found	Not found	Not found	Not found	Delayed eruption of teeth
ID43	44Hucthagowder V et al, 2016	M, 2 m	SFMS	HRAS	c.182A>G	48, 30%	LNS and nevus Spilus	Not found	Not found	Not found	+	+	Not found	Not found	Not found	Not found
ID44	45Wang H et al, 2015	F, 3 m	LNSS	KRAS	c.35G>A	0.05	LNS	Not found	+	Not found	+	Not found	Not found	Not found	Not found	Not found
ID45	46Kuroda Y ry al, 2015	F, 16 m	SS	NRAS	c.182A>G	30, 60%	LNS and congenital melanocytic nevus	Not found	+	+	+	Not found	Not found	Not found	Not found	Not found
ID46	47Kim SW et al, 2015	F, 0 m	NSS	KRAS	c.35G>A	ND	LNS	Not found	+	+	+	Not found	Not found	Not found	Not found	Not found
ID47	6Sun BK et al, 2013	F, 38 y.o.	NSS	HRAS	c.37G>C	17-43%	LNS	Not found	Not found	+	+	Not found	Not found	Not found	Not found	Not found
ID48	2Esther G.J. Rijntjes-Jacobs et al, 2010; 3Groesser L et al, 2012	M, 0 m	SS	KRAS	c.35G>A	ND	LNS	Not found	+	+	+	Not found	Not found	Not found	Not found	Intrauterine unilateral hydrothorax, high palate, died on the 16th day of life the
ID49	48Bourdeaut F et al, 2010	F, 6 m	Mosaic RASopathy	KRAS	c.35G>A	ND	EN	Not found	Not found	Not found	Not found	Not found	Not found	RMS (0)	Not found	Growth defect, bilateral micropolystic kidneys
ID50	9Zutt M et al, 2003; 3Groesser L et al, 2012	F, 52 y.o.	SS	HRAS	c.37G>C	ND	LNS	Basal cell carcinomas and syringocystadenoma papilliferum in a sebaceous nevus	+	Not found	Not found	+	+	BCCs	Papillary syringocystadenoma	Dysproportional hyposomia, obesity
