# Supplementary material for: Schimmelpenning-Feuerstein-Mims syndrome: a systematic review of clinical cases to identify genotype-phenotype associations
Source: Front Med (Lausanne). 2025 Dec 8;12:1681584. doi: 10.3389/fmed.2025.1681584 (PMC12719304; doi:10.3389/fmed.2025.1681584)
Supplement: Supplementary file 3 [file Table_2.xlsx]

## Sheet: 45 articles
	JBI checklist questions for clinical cases	Zutt M et al, 2003 (9)	Bourdeaut F et al, 2010 (48)	Esther G.J.R, 2010 (2)	Sun BK et al, 2013 (6)	Lim YH et al, 2014 (15)	Kim SW et al, 2015 (47)	Kuroda Y ry al, 2015 (46)	Wang H et al, 2015 (45)	Lim YH et al, 2016 (15)	Hucthagowder V et al, 2016 (44)	Igawa S et al, 2016 (43)	Ovejero D, 2016 (42)	Lihua J et al, 2017 (12)	Park PG et al, 2018 (41)	Bessis D. et al, 2018 (11)	Mitchel BJ et al, 2019 (17)	Nagatsuma, M. et al, 2019 (40)	Chacon-Camacho OF et al, 2019 (39)	Hoxha E et al, 2020 (38)	Maia TF et al, 2020 (37)	Chaves RRM et al, 2020 (14)	Pan C et al, 2020 (36)	Pepi C et al, 2021 (35)	Kapoor S et al, 2021 (34)	Khadora M et al, 2021 (33)	Chang CA et al, 2021 (32)	De Los Santos-La Torre MA et al, 2021 (13)	Slack JC et al, 2021 (31)	Qi Luo et al, 2021 (16)	Green TE et al, 2021 (5)	Blanco Portals C et al, 2022 (7)	Friedrich RE et al, 2022 (4)	Carli D et al, 2022 (30)	Ono H et al, 2023 (29)	D'Onofrio G et al., 2023 (19)	Yeager LB et al., 2023 (28)	Miao C et al, 2023 (1)	Beyens A et al, 2023 (27)	Haller CN et al, 2024 (18)	Tumova A et al, 2024 (26)	Querzoli G et al, 2024 (25)	Dionysiou M et al, 2024 (24)	Hanna H et al, 2024 (24)	Mirza, A.et al, 2025 (22)	Vera-Duarte GR et al, 2025 (21)
1	Were patient’s demographic characteristics clearly described?	Yes	Yes	Yes	Yes	Yes	Yes	Yes	Yes	Yes	Yes	Yes	Yes	Yes	Yes	Yes	Yes	Yes	Yes	Yes	Yes	Yes	Yes	Yes	Yes	Yes	Yes	Yes	Yes	Yes	Yes	Yes	Yes	Yes	Yes	Yes	Yes	Yes	Yes	Yes	Yes	Yes	Yes	Yes	Yes	Yes
2	Was the patient’s history clearly described and presented as a timeline?	Yes	Yes	Yes	Yes	Yes	Yes	Yes	Yes	Yes	Yes	Yes	Yes	Yes	Yes	Yes	Yes	Yes	Yes	Yes	Yes	Yes	Yes	Yes	Yes	Yes	Yes	Yes	Yes	Yes	Yes	Yes	Yes	Yes	Yes	Yes	Yes	Yes	Yes	Yes	Yes	Yes	Yes	Yes	Yes	Yes
3	Was the current clinical condition of the patient on presentation clearly described?	Yes	Yes	Yes	Yes	Yes	Yes	Yes	Yes	Yes	Yes	Yes	Yes	Yes	Yes	Yes	Yes	Yes	Yes	Yes	Yes	Yes	Yes	Yes	Yes	Yes	Yes	Yes	Yes	Yes	Yes	Yes	Yes	Yes	Yes	Yes	Yes	Yes	Yes	Yes	Yes	Yes	Yes	Yes	Yes	Yes
4	Were diagnostic tests or assessment methods and the results clearly described?	Yes	Yes	Yes	Yes	Yes	Yes	Yes	Yes	Yes	Yes	Yes	Yes	Yes	Yes	Yes	Yes	Yes	Yes	Yes	Yes	Yes	Yes	Yes	Yes	Yes	Yes	Yes	Yes	Yes	Yes	Yes	Yes	Yes	Yes	Yes	Yes	Yes	Yes	Yes	Yes	Yes	Yes	Yes	Yes	Yes
5	Was the intervention(s) or treatment procedure(s) clearly described?	Yes	Yes	Yes	Yes	No	No	Yes	Yes	No	No	No	Yes	Yes	Yes	Yes	Yes	Yes	No	No	Yes	Yes	Yes	Yes	No	Yes	Yes	Yes	Yes	Yes	Yes	No	Yes	Yes	Yes	Yes	No	Yes	Yes	Yes	Yes	Yes	Yes	Yes	Yes	No
6	Was the post-intervention clinical condition clearly described?	Yes	Yes	Yes	No	No	No	Yes	Yes	No	No	No	No	Yes	Yes	Yes	Yes	Yes	No	No	Yes	Yes	Yes	Yes	No	Yes	Yes	Yes	No	Yes	Yes	No	Yes	Yes	Yes	Yes	No	No	Yes	Yes	Yes	Yes	Yes	Yes	Yes	No
7	Were adverse events (harms) or unanticipated events identified and described?	Yes	Yes	Yes	Yes	No	No	No	No	No	No	No	No	Yes	Yes	Yes	Yes	Yes	No	No	Yes	Yes	Yes	Yes	No	Yes	Yes	Yes	Yes	Yes	Yes	No	Yes	Yes	Yes	Yes	No	Yes	Yes	Yes	Yes	Yes	Yes	Yes	Yes	No
8	Does the case report provide takeaway lessons?	Yes	Yes	Yes	Yes	Yes	Yes	Yes	Yes	Yes	Yes	Yes	Yes	Yes	Yes	Yes	Yes	Yes	Yes	Yes	Yes	Yes	Yes	Yes	Yes	Yes	Yes	Yes	Yes	Yes	Yes	Yes	Yes	Yes	Yes	Yes	Yes	Yes	Yes	Yes	Yes	Yes	Yes	Yes	Yes	Yes
		8	8	8	7	5	5	7	7	5	5	5	6	8	8	8	8	8	5	5	8	8	8	8	5	8	8	8	7	8	8	5	8	8	8	8	5	7	8	8	8	8	8	8	8	5

## Sheet: 1 article
	JBI Critcal Appraisal Checklist for Analytcal Cross Sectonal Studies	Groesser L et al, 2012 (3)
1	Were the criteria for inclusion in the sample clearly defined?	Yes
2	Were the study subjects and the setting described in detail?	Yes
3	Was the exposure measured in a valid and reliable way?	Yes
4	Were objective, standard criteria used for measurement of the condition?	Yes
5	Were confounding factors identified?	No
6	Were strategies to deal with confounding factors stated?	No
7	Were the outcomes measured in a valid and reliable way?	Yes
8	Was appropriate statistical analysis used?	No
	Score	5
